# Supplementary material for: Genotypic Characterization of Clinical Isolates of Staphylococcus aureus from Pakistan
Source: Pathogens. 2021 Jul 21;10(8):918. doi: 10.3390/pathogens10080918 (PMC8400278; doi:10.3390/pathogens10080918)
Supplement: Supplementary file 1 [file pathogens-10-00918-s001.zip]

Archive with 1 entries (1 files):
- pathogens-1248904-supplementary.ppt
